# Supplementary material for: Investigating isoform switching in RHBDF2 and its role in neoplastic growth in breast cancer
Source: PeerJ. 2022 Nov 25;10:e14124. doi: 10.7717/peerj.14124 (PMC9703992; doi:10.7717/peerj.14124)
Supplement: Supplemental Information 2 [file peerj-10-14124-s002.xlsx]

## Sheet: GSEA-canonical too cub
NAME	GS<br> follow link to MSigDB	GS DETAILS	SIZE	ES	NES	NOM p-val	FDR q-val	FWER p-val	RANK AT MAX	LEADING EDGE
WP_MAPK_SIGNALING_PATHWAY	WP_MAPK_SIGNALING_PATHWAY	Details ...	38	0.439446	2.96688	0	0	0	853	tags=63%, list=23%, signal=81%
WP_G_PROTEIN_SIGNALING_PATHWAYS	WP_G_PROTEIN_SIGNALING_PATHWAYS	Details ...	12	0.481489	1.94206	0.00847458	0.244434	0.596	815	tags=67%, list=22%, signal=85%
WP_TOLLLIKE_RECEPTOR_SIGNALING_RELATED_TO_MYD88	WP_TOLLLIKE_RECEPTOR_SIGNALING_RELATED_TO_MYD88	Details ...	6	0.638098	1.91183	0.00352345	0.213242	0.669	820	tags=83%, list=22%, signal=106%
WP_ELECTRON_TRANSPORT_CHAIN_OXPHOS_SYSTEM_IN_MITOCHONDRIA	WP_ELECTRON_TRANSPORT_CHAIN_OXPHOS_SYSTEM_IN_MITOCHONDRIA	Details ...	25	0.370922	1.91944	0.00344828	0.0992656	0.252	839	tags=56%, list=22%, signal=71%
WP_NRF2_PATHWAY	WP_NRF2_PATHWAY	Details ...	15	0.427056	1.91461	0.0192982	0.24376	0.663	526	tags=53%, list=14%, signal=62%
WP_TGFBETA_RECEPTOR_SIGNALLING_IN_SKELETAL_DYSPLASIAS	WP_TGFBETA_RECEPTOR_SIGNALLING_IN_SKELETAL_DYSPLASIAS	Details ...	11	0.488948	1.9055	0.00518135	0.193325	0.686	708	tags=64%, list=19%, signal=78%
WP_REGULATION_OF_ACTIN_CYTOSKELETON	WP_REGULATION_OF_ACTIN_CYTOSKELETON	Details ...	20	0.365111	1.8981	0.00347222	0.18034	0.707	847	tags=55%, list=22%, signal=71%
WP_FOLATE_METABOLISM	WP_FOLATE_METABOLISM	Details ...	8	0.560903	1.88573	0.0127737	0.17523	0.734	803	tags=75%, list=21%, signal=95%
WP_EPITHELIAL_TO_MESENCHYMAL_TRANSITION_IN_COLORECTAL_CANCER	WP_EPITHELIAL_TO_MESENCHYMAL_TRANSITION_IN_COLORECTAL_CANCER	Details ...	34	0.281668	1.85207	0.0130719	0.197268	0.807	853	tags=47%, list=23%, signal=60%
WP_EBOLA_VIRUS_PATHWAY_ON_HOST	WP_EBOLA_VIRUS_PATHWAY_ON_HOST	Details ...	19	0.349654	1.78073	0.0238095	0.275973	0.921	790	tags=53%, list=21%, signal=66%
WP_7Q1123_COPY_NUMBER_VARIATION_SYNDROME	WP_7Q1123_COPY_NUMBER_VARIATION_SYNDROME	Details ...	23	0.333005	1.77045	0.0231023	0.272685	0.932	847	tags=52%, list=22%, signal=67%
WP_RAC1PAK1P38MMP2_PATHWAY	WP_RAC1PAK1P38MMP2_PATHWAY	Details ...	15	0.396353	1.77009	0.0176678	0.253791	0.932	853	tags=60%, list=23%, signal=77%
WP_IL18_SIGNALING_PATHWAY	WP_IL18_SIGNALING_PATHWAY	Details ...	48	0.232162	1.75887	0.01849	0.252816	0.942	887	tags=44%, list=23%, signal=56%
WP_NUCLEOTIDE_METABOLISM	WP_NUCLEOTIDE_METABOLISM	Details ...	5	0.624239	1.69835	0.0267857	0.332277	0.982	709	tags=80%, list=19%, signal=98%
WP_CALCIUM_REGULATION_IN_THE_CARDIAC_CELL	WP_CALCIUM_REGULATION_IN_THE_CARDIAC_CELL	Details ...	22	0.318566	1.69755	0.0247934	0.313688	0.982	815	tags=50%, list=22%, signal=63%
WP_PANCREATIC_ADENOCARCINOMA_PATHWAY	WP_PANCREATIC_ADENOCARCINOMA_PATHWAY	Details ...	17	0.351104	1.69077	0.026087	0.306871	0.985	790	tags=53%, list=21%, signal=67%
WP_INTEGRINMEDIATED_CELL_ADHESION	WP_INTEGRINMEDIATED_CELL_ADHESION	Details ...	19	0.332522	1.67442	0.0362069	0.31422	0.991	853	tags=53%, list=23%, signal=68%
WP_NOVEL_INTRACELLULAR_COMPONENTS_OF_RIGILIKE_RECEPTOR_RLR_PATHWAY	WP_NOVEL_INTRACELLULAR_COMPONENTS_OF_RIGILIKE_RECEPTOR_RLR_PATHWAY	Details ...	10	0.438209	1.65065	0.0439367	0.340044	0.996	1095	tags=70%, list=29%, signal=98%
WP_TGFBETA_RECEPTOR_SIGNALING	WP_TGFBETA_RECEPTOR_SIGNALING		9	0.461163	1.64193	0.0202206	0.338895	0.998	129	tags=44%, list=3%, signal=46%
WP_STEROL_REGULATORY_ELEMENTBINDING_PROTEINS_SREBP_SIGNALLING	WP_STEROL_REGULATORY_ELEMENTBINDING_PROTEINS_SREBP_SIGNALLING		10	0.437985	1.63181	0.0390071	0.342319	0.999	361	tags=50%, list=10%, signal=55%
WP_MICROGLIA_PATHOGEN_PHAGOCYTOSIS_PATHWAY	WP_MICROGLIA_PATHOGEN_PHAGOCYTOSIS_PATHWAY		10	0.429573	1.60889	0.034662	0.366472	0.999	752	tags=60%, list=20%, signal=75%
WP_TNF_RELATED_WEAK_INDUCER_OF_APOPTOSIS_TWEAK_SIGNALING_PATHWAY	WP_TNF_RELATED_WEAK_INDUCER_OF_APOPTOSIS_TWEAK_SIGNALING_PATHWAY		10	0.422263	1.58421	0.0547009	0.393839	0.999	790	tags=60%, list=21%, signal=76%
WP_APOPTOSIS_MODULATION_AND_SIGNALING	WP_APOPTOSIS_MODULATION_AND_SIGNALING		14	0.363495	1.57623	0.0525394	0.393249	0.999	425	tags=43%, list=11%, signal=48%
WP_IL6_SIGNALING_PATHWAY	WP_IL6_SIGNALING_PATHWAY		8	0.465754	1.57499	0.0502693	0.380228	0.999	703	tags=63%, list=19%, signal=77%
WP_INSULIN_SIGNALING	WP_INSULIN_SIGNALING		28	0.264235	1.57157	0.0483092	0.372735	0.999	883	tags=46%, list=23%, signal=60%
WP_DNA_DAMAGE_RESPONSE_ONLY_ATM_DEPENDENT	WP_DNA_DAMAGE_RESPONSE_ONLY_ATM_DEPENDENT		19	0.305619	1.56728	0.0444444	0.366461	0.999	752	tags=47%, list=20%, signal=59%
WP_MYOMETRIAL_RELAXATION_AND_CONTRACTION_PATHWAYS	WP_MYOMETRIAL_RELAXATION_AND_CONTRACTION_PATHWAYS		24	0.27551	1.52961	0.0573356	0.423921	1	815	tags=46%, list=22%, signal=58%
WP_TYPE_I_INTERFERON_INDUCTION_AND_SIGNALING_DURING_SARSCOV2_INFECTION	WP_TYPE_I_INTERFERON_INDUCTION_AND_SIGNALING_DURING_SARSCOV2_INFECTION		6	0.49815	1.50621	0.06	0.460426	1	209	tags=50%, list=6%, signal=53%
WP_FIBRIN_COMPLEMENT_RECEPTOR_3_SIGNALING_PATHWAY	WP_FIBRIN_COMPLEMENT_RECEPTOR_3_SIGNALING_PATHWAY		8	0.434517	1.48901	0.0736648	0.483115	1	2140	tags=100%, list=57%, signal=230%
WP_SELENIUM_MICRONUTRIENT_NETWORK	WP_SELENIUM_MICRONUTRIENT_NETWORK		8	0.440249	1.48248	0.0857143	0.480979	1	803	tags=63%, list=21%, signal=79%
WP_NONALCOHOLIC_FATTY_LIVER_DISEASE	WP_NONALCOHOLIC_FATTY_LIVER_DISEASE		33	0.233939	1.48185	0.0895522	0.46778	1	839	tags=42%, list=22%, signal=54%
WP_SIGNAL_TRANSDUCTION_THROUGH_IL1R	WP_SIGNAL_TRANSDUCTION_THROUGH_IL1R		9	0.405384	1.47272	0.0839286	0.470467	1	1095	tags=67%, list=29%, signal=94%
WP_TOLLLIKE_RECEPTOR_SIGNALING_PATHWAY	WP_TOLLLIKE_RECEPTOR_SIGNALING_PATHWAY		21	0.283474	1.46893	0.0743363	0.464587	1	853	tags=48%, list=23%, signal=61%
WP_VIRAL_ACUTE_MYOCARDITIS	WP_VIRAL_ACUTE_MYOCARDITIS		19	0.28824	1.44293	0.0831858	0.504609	1	820	tags=47%, list=22%, signal=60%
WP_STING_PATHWAY_IN_KAWASAKILIKE_DISEASE_AND_COVID19	WP_STING_PATHWAY_IN_KAWASAKILIKE_DISEASE_AND_COVID19		5	0.524442	1.44216	0.0914286	0.492402	1	1095	tags=80%, list=29%, signal=112%
WP_THE_EFFECT_OF_PROGERIN_ON_THE_INVOLVED_GENES_IN_HUTCHINSONGILFORD_PROGERIA_SYNDROME	WP_THE_EFFECT_OF_PROGERIN_ON_THE_INVOLVED_GENES_IN_HUTCHINSONGILFORD_PROGERIA_SYNDROME		6	0.4849	1.42862	0.0964083	0.509072	1	805	tags=67%, list=21%, signal=85%
WP_TLR4_SIGNALING_AND_TOLERANCE	WP_TLR4_SIGNALING_AND_TOLERANCE		7	0.4451	1.42383	0.103943	0.506367	1	1095	tags=71%, list=29%, signal=100%
WP_CHEMOKINE_SIGNALING_PATHWAY	WP_CHEMOKINE_SIGNALING_PATHWAY		26	0.237675	1.40721	0.11878	0.531315	1	815	tags=42%, list=22%, signal=54%
WP_ENVELOPE_PROTEINS_AND_THEIR_POTENTIAL_ROLES_IN_EDMD_PHYSIOPATHOLOGY	WP_ENVELOPE_PROTEINS_AND_THEIR_POTENTIAL_ROLES_IN_EDMD_PHYSIOPATHOLOGY		8	0.422419	1.40538	0.108696	0.522189	1	847	tags=63%, list=22%, signal=80%
WP_MECHANOREGULATION_AND_PATHOLOGY_OF_YAPTAZ_VIA_HIPPO_AND_NONHIPPO_MECHANISMS	WP_MECHANOREGULATION_AND_PATHOLOGY_OF_YAPTAZ_VIA_HIPPO_AND_NONHIPPO_MECHANISMS		9	0.391886	1.389	0.126786	0.546718	1	1919	tags=89%, list=51%, signal=180%
WP_MIRNAS_INVOLVEMENT_IN_THE_IMMUNE_RESPONSE_IN_SEPSIS	WP_MIRNAS_INVOLVEMENT_IN_THE_IMMUNE_RESPONSE_IN_SEPSIS		9	0.377322	1.36112	0.118919	0.598943	1	790	tags=56%, list=21%, signal=70%
WP_MELANOMA	WP_MELANOMA		12	0.331919	1.35972	0.126456	0.588967	1	1966	tags=83%, list=52%, signal=173%
WP_TYROBP_CAUSAL_NETWORK	WP_TYROBP_CAUSAL_NETWORK		18	0.28017	1.35386	0.129252	0.589928	1	2725	tags=100%, list=72%, signal=357%
WP_ALZHEIMERS_DISEASE	WP_ALZHEIMERS_DISEASE		9	0.378511	1.35334	0.131206	0.578439	1	1168	tags=67%, list=31%, signal=96%
WP_STRUCTURAL_PATHWAY_OF_INTERLEUKIN_1_IL1	WP_STRUCTURAL_PATHWAY_OF_INTERLEUKIN_1_IL1		9	0.376756	1.35045	0.12892	0.572905	1	790	tags=56%, list=21%, signal=70%
WP_MAMMALIAN_DISORDER_OF_SEXUAL_DEVELOPMENT	WP_MAMMALIAN_DISORDER_OF_SEXUAL_DEVELOPMENT		5	0.490861	1.34637	0.137112	0.569554	1	1926	tags=100%, list=51%, signal=204%
WP_HEPATITIS_C_AND_HEPATOCELLULAR_CARCINOMA	WP_HEPATITIS_C_AND_HEPATOCELLULAR_CARCINOMA		8	0.397527	1.34628	0.123636	0.558127	1	514	tags=50%, list=14%, signal=58%
WP_REGULATION_OF_APOPTOSIS_BY_PARATHYROID_HORMONERELATED_PROTEIN	WP_REGULATION_OF_APOPTOSIS_BY_PARATHYROID_HORMONERELATED_PROTEIN		6	0.439018	1.33918	0.144981	0.563124	1	361	tags=50%, list=10%, signal=55%
WP_AMYOTROPHIC_LATERAL_SCLEROSIS_ALS	WP_AMYOTROPHIC_LATERAL_SCLEROSIS_ALS		8	0.407502	1.33565	0.143911	0.560715	1	514	tags=50%, list=14%, signal=58%
WP_IL3_SIGNALING_PATHWAY	WP_IL3_SIGNALING_PATHWAY		10	0.346807	1.32481	0.143599	0.574258	1	343	tags=40%, list=9%, signal=44%
WP_HEPATITIS_B_INFECTION	WP_HEPATITIS_B_INFECTION		28	0.215353	1.31793	0.149038	0.578935	1	241	tags=25%, list=6%, signal=27%
WP_ASSOCIATION_BETWEEN_PHYSICOCHEMICAL_FEATURES_AND_TOXICITY_ASSOCIATED_PATHWAYS	WP_ASSOCIATION_BETWEEN_PHYSICOCHEMICAL_FEATURES_AND_TOXICITY_ASSOCIATED_PATHWAYS		16	0.287589	1.30553	0.16934	0.596486	1	2062	tags=81%, list=55%, signal=178%
WP_NONGENOMIC_ACTIONS_OF_125_DIHYDROXYVITAMIN_D3	WP_NONGENOMIC_ACTIONS_OF_125_DIHYDROXYVITAMIN_D3		12	0.312302	1.28341	0.162832	0.635012	1	853	tags=50%, list=23%, signal=64%
WP_ALLOGRAFT_REJECTION	WP_ALLOGRAFT_REJECTION		10	0.346174	1.28065	0.176166	0.630301	1	356	tags=40%, list=9%, signal=44%
WP_THYROID_HORMONES_PRODUCTION_AND_THEIR_PERIPHERAL_DOWNSTREAM_SIGNALLING_EFFECTS	WP_THYROID_HORMONES_PRODUCTION_AND_THEIR_PERIPHERAL_DOWNSTREAM_SIGNALLING_EFFECTS		13	0.306788	1.27994	0.176786	0.621048	1	712	tags=46%, list=19%, signal=57%
WP_MICRORNAS_IN_CARDIOMYOCYTE_HYPERTROPHY	WP_MICRORNAS_IN_CARDIOMYOCYTE_HYPERTROPHY		13	0.305171	1.27611	0.187063	0.619343	1	708	tags=46%, list=19%, signal=57%
WP_HEDGEHOG_SIGNALING_PATHWAY	WP_HEDGEHOG_SIGNALING_PATHWAY		5	0.458808	1.27548	0.154827	0.610406	1	2047	tags=100%, list=54%, signal=218%
WP_EGFR_TYROSINE_KINASE_INHIBITOR_RESISTANCE	WP_EGFR_TYROSINE_KINASE_INHIBITOR_RESISTANCE		10	0.344088	1.26427	0.178876	0.626867	1	343	tags=40%, list=9%, signal=44%
WP_NAD_METABOLISM_IN_ONCOGENEINDUCED_SENESCENCE_AND_MITOCHONDRIAL_DYSFUNCTIONASSOCIATED_SENESCENCE	WP_NAD_METABOLISM_IN_ONCOGENEINDUCED_SENESCENCE_AND_MITOCHONDRIAL_DYSFUNCTIONASSOCIATED_SENESCENCE		7	0.38811	1.2625	0.194004	0.620714	1	790	tags=57%, list=21%, signal=72%
WP_ONE_CARBON_METABOLISM_AND_RELATED_PATHWAYS	WP_ONE_CARBON_METABOLISM_AND_RELATED_PATHWAYS		7	0.385121	1.25613	0.171533	0.625572	1	272	tags=43%, list=7%, signal=46%
WP_HUMAN_COMPLEMENT_SYSTEM	WP_HUMAN_COMPLEMENT_SYSTEM		14	0.288695	1.25566	0.187279	0.616356	1	141	tags=29%, list=4%, signal=30%
WP_NONSMALL_CELL_LUNG_CANCER	WP_NONSMALL_CELL_LUNG_CANCER		12	0.309084	1.25119	0.183601	0.617211	1	2031	tags=83%, list=54%, signal=180%
WP_CHROMOSOMAL_AND_MICROSATELLITE_INSTABILITY_IN_COLORECTAL_CANCER	WP_CHROMOSOMAL_AND_MICROSATELLITE_INSTABILITY_IN_COLORECTAL_CANCER		19	0.253034	1.24971	0.212914	0.610864	1	752	tags=42%, list=20%, signal=52%
WP_TNF_ALPHA_SIGNALING_PATHWAY	WP_TNF_ALPHA_SIGNALING_PATHWAY		17	0.263465	1.2491	0.217105	0.602837	1	670	tags=41%, list=18%, signal=50%
WP_RAS_SIGNALING	WP_RAS_SIGNALING		25	0.220286	1.24254	0.210896	0.607989	1	790	tags=40%, list=21%, signal=50%
WP_TGFB_SIGNALING_IN_THYROID_CELLS_FOR_EPITHELIALMESENCHYMAL_TRANSITION	WP_TGFB_SIGNALING_IN_THYROID_CELLS_FOR_EPITHELIALMESENCHYMAL_TRANSITION		5	0.451997	1.23862	0.20632	0.607627	1	666	tags=60%, list=18%, signal=73%
WP_OXIDATIVE_DAMAGE	WP_OXIDATIVE_DAMAGE		9	0.346742	1.22576	0.206093	0.626892	1	105	tags=33%, list=3%, signal=34%
WP_HOSTPATHOGEN_INTERACTION_OF_HUMAN_CORONA_VIRUSES_INTERFERON_INDUCTION	WP_HOSTPATHOGEN_INTERACTION_OF_HUMAN_CORONA_VIRUSES_INTERFERON_INDUCTION		8	0.366302	1.22041	0.227915	0.630438	1	209	tags=38%, list=6%, signal=40%
WP_SARSCOV2_MITOCHONDRIAL_INTERACTIONS	WP_SARSCOV2_MITOCHONDRIAL_INTERACTIONS		7	0.387149	1.2192	0.22366	0.624068	1	820	tags=57%, list=22%, signal=73%
WP_PHOTODYNAMIC_THERAPYINDUCED_NFE2L2_NRF2_SURVIVAL_SIGNALING	WP_PHOTODYNAMIC_THERAPYINDUCED_NFE2L2_NRF2_SURVIVAL_SIGNALING		7	0.383244	1.21817	0.215328	0.617898	1	853	tags=57%, list=23%, signal=74%
WP_DEVELOPMENT_OF_URETERIC_COLLECTION_SYSTEM	WP_DEVELOPMENT_OF_URETERIC_COLLECTION_SYSTEM		6	0.411546	1.21358	0.227113	0.618879	1	1652	tags=83%, list=44%, signal=148%
WP_THE_OVERLAP_BETWEEN_SIGNAL_TRANSDUCTION_PATHWAYS_THAT_CONTRIBUTE_TO_A_RANGE_OF_LMNA_LAMINOPATHIES	WP_THE_OVERLAP_BETWEEN_SIGNAL_TRANSDUCTION_PATHWAYS_THAT_CONTRIBUTE_TO_A_RANGE_OF_LMNA_LAMINOPATHIES		11	0.305646	1.20748	0.232975	0.624005	1	708	tags=45%, list=19%, signal=56%
WP_MET_IN_TYPE_1_PAPILLARY_RENAL_CELL_CARCINOMA	WP_MET_IN_TYPE_1_PAPILLARY_RENAL_CELL_CARCINOMA		9	0.34056	1.20591	0.242938	0.619361	1	514	tags=44%, list=14%, signal=51%
WP_INTEGRATED_BREAST_CANCER_PATHWAY	WP_INTEGRATED_BREAST_CANCER_PATHWAY		21	0.227045	1.19338	0.239796	0.639282	1	708	tags=38%, list=19%, signal=47%
WP_BRAINDERIVED_NEUROTROPHIC_FACTOR_BDNF_SIGNALING_PATHWAY	WP_BRAINDERIVED_NEUROTROPHIC_FACTOR_BDNF_SIGNALING_PATHWAY		17	0.250066	1.19043	0.24077	0.637416	1	2434	tags=88%, list=64%, signal=247%
WP_NOTCH_SIGNALING	WP_NOTCH_SIGNALING		8	0.343397	1.18655	0.253448	0.637717	1	737	tags=50%, list=19%, signal=62%
WP_ONCOSTATIN_M_SIGNALING_PATHWAY	WP_ONCOSTATIN_M_SIGNALING_PATHWAY		13	0.282966	1.17937	0.265546	0.645844	1	2441	tags=92%, list=65%, signal=260%
WP_PDGF_PATHWAY	WP_PDGF_PATHWAY		8	0.347603	1.16798	0.273063	0.662535	1	694	tags=50%, list=18%, signal=61%
WP_BASE_EXCISION_REPAIR	WP_BASE_EXCISION_REPAIR		7	0.368709	1.16563	0.284133	0.659252	1	374	tags=43%, list=10%, signal=47%
WP_HOSTPATHOGEN_INTERACTION_OF_HUMAN_CORONA_VIRUSES_APOPTOSIS	WP_HOSTPATHOGEN_INTERACTION_OF_HUMAN_CORONA_VIRUSES_APOPTOSIS		7	0.366039	1.16164	0.267717	0.660112	1	853	tags=57%, list=23%, signal=74%
WP_FOCAL_ADHESION	WP_FOCAL_ADHESION		29	0.191935	1.1539	0.303237	0.669491	1	1980	tags=69%, list=52%, signal=144%
WP_MITOCHONDRIAL_CIV_ASSEMBLY	WP_MITOCHONDRIAL_CIV_ASSEMBLY		10	0.309362	1.15162	0.256781	0.666789	1	839	tags=50%, list=22%, signal=64%
WP_ARYL_HYDROCARBON_RECEPTOR_PATHWAY	WP_ARYL_HYDROCARBON_RECEPTOR_PATHWAY		9	0.325683	1.14174	0.285455	0.680479	1	2177	tags=89%, list=58%, signal=209%
WP_CELL_CYCLE	WP_CELL_CYCLE		21	0.212595	1.1274	0.299833	0.70399	1	2644	tags=90%, list=70%, signal=299%
WP_OXIDATIVE_STRESS	WP_OXIDATIVE_STRESS		8	0.335339	1.11951	0.32316	0.713564	1	272	tags=38%, list=7%, signal=40%
WP_ENDOCHONDRAL_OSSIFICATION	WP_ENDOCHONDRAL_OSSIFICATION		6	0.368574	1.11623	0.3	0.712872	1	2388	tags=100%, list=63%, signal=271%
WP_CIRCADIAN_RHYTHM_RELATED_GENES	WP_CIRCADIAN_RHYTHM_RELATED_GENES		21	0.212532	1.11611	0.339688	0.705212	1	404	tags=29%, list=11%, signal=32%
WP_INTERLEUKIN11_SIGNALING_PATHWAY	WP_INTERLEUKIN11_SIGNALING_PATHWAY		9	0.305959	1.10526	0.316988	0.722443	1	241	tags=33%, list=6%, signal=36%
WP_ENDOCHONDRAL_OSSIFICATION_WITH_SKELETAL_DYSPLASIAS	WP_ENDOCHONDRAL_OSSIFICATION_WITH_SKELETAL_DYSPLASIAS		6	0.368574	1.09374	0.342199	0.740553	1	2388	tags=100%, list=63%, signal=271%
WP_PROLACTIN_SIGNALING_PATHWAY	WP_PROLACTIN_SIGNALING_PATHWAY		13	0.258922	1.09323	0.354059	0.733604	1	858	tags=46%, list=23%, signal=60%
WP_THIAMINE_METABOLIC_PATHWAYS	WP_THIAMINE_METABOLIC_PATHWAYS		6	0.358133	1.09088	0.345794	0.731431	1	655	tags=50%, list=17%, signal=60%
WP_HEAD_AND_NECK_SQUAMOUS_CELL_CARCINOMA	WP_HEAD_AND_NECK_SQUAMOUS_CELL_CARCINOMA		11	0.277801	1.08555	0.358234	0.735397	1	790	tags=45%, list=21%, signal=57%
WP_MITOCHONDRIAL_COMPLEX_I_ASSEMBLY_MODEL_OXPHOS_SYSTEM	WP_MITOCHONDRIAL_COMPLEX_I_ASSEMBLY_MODEL_OXPHOS_SYSTEM		12	0.265756	1.08133	0.365897	0.736855	1	373	tags=33%, list=10%, signal=37%
WP_ENDOMETRIAL_CANCER	WP_ENDOMETRIAL_CANCER		14	0.251416	1.08124	0.36121	0.729505	1	241	tags=29%, list=6%, signal=30%
WP_GDNFRET_SIGNALLING_AXIS	WP_GDNFRET_SIGNALLING_AXIS		5	0.384768	1.07179	0.356215	0.743545	1	1652	tags=80%, list=44%, signal=142%
WP_G1_TO_S_CELL_CYCLE_CONTROL	WP_G1_TO_S_CELL_CYCLE_CONTROL		8	0.313096	1.06216	0.401421	0.757084	1	2598	tags=100%, list=69%, signal=319%
WP_PRIMARY_FOCAL_SEGMENTAL_GLOMERULOSCLEROSIS_FSGS	WP_PRIMARY_FOCAL_SEGMENTAL_GLOMERULOSCLEROSIS_FSGS		10	0.287391	1.05664	0.38704	0.762235	1	168	tags=30%, list=4%, signal=31%
WP_SMALL_CELL_LUNG_CANCER	WP_SMALL_CELL_LUNG_CANCER		19	0.212078	1.0555	0.366894	0.757326	1	2789	tags=95%, list=74%, signal=360%
WP_G13_SIGNALING_PATHWAY	WP_G13_SIGNALING_PATHWAY		8	0.310642	1.05233	0.381757	0.75729	1	847	tags=50%, list=22%, signal=64%
WP_TYPE_2_PAPILLARY_RENAL_CELL_CARCINOMA	WP_TYPE_2_PAPILLARY_RENAL_CELL_CARCINOMA		6	0.349684	1.03927	0.393502	0.779595	1	102	tags=33%, list=3%, signal=34%
WP_APOPTOSIS	WP_APOPTOSIS		15	0.227336	1.03872	0.403333	0.772951	1	790	tags=40%, list=21%, signal=50%
WP_MAPK_CASCADE	WP_MAPK_CASCADE		10	0.272102	1.01871	0.415493	0.809512	1	241	tags=30%, list=6%, signal=32%
WP_SIGNALING_PATHWAYS_IN_GLIOBLASTOMA	WP_SIGNALING_PATHWAYS_IN_GLIOBLASTOMA		10	0.27	1.01334	0.438757	0.814501	1	241	tags=30%, list=6%, signal=32%
WP_SARS_CORONAVIRUS_AND_INNATE_IMMUNITY	WP_SARS_CORONAVIRUS_AND_INNATE_IMMUNITY		7	0.320114	1.00708	0.410163	0.821322	1	1095	tags=57%, list=29%, signal=80%
WP_PATHOGENIC_ESCHERICHIA_COLI_INFECTION	WP_PATHOGENIC_ESCHERICHIA_COLI_INFECTION		12	0.24861	1.00297	0.44523	0.822872	1	753	tags=42%, list=20%, signal=52%
WP_GASTRIN_SIGNALING_PATHWAY	WP_GASTRIN_SIGNALING_PATHWAY		18	0.206901	0.992528	0.470489	0.83982	1	790	tags=39%, list=21%, signal=49%
WP_PROTEASOME_DEGRADATION	WP_PROTEASOME_DEGRADATION		7	0.309944	0.991546	0.459963	0.834385	1	617	tags=43%, list=16%, signal=51%
WP_VITAMIN_B12_METABOLISM	WP_VITAMIN_B12_METABOLISM		6	0.326492	0.985484	0.459203	0.840513	1	790	tags=50%, list=21%, signal=63%
WP_INTERFERON_TYPE_I_SIGNALING_PATHWAYS	WP_INTERFERON_TYPE_I_SIGNALING_PATHWAYS		8	0.28604	0.982186	0.476786	0.839666	1	514	tags=38%, list=14%, signal=43%
WP_TCELL_ANTIGEN_RECEPTOR_TCR_SIGNALING_PATHWAY	WP_TCELL_ANTIGEN_RECEPTOR_TCR_SIGNALING_PATHWAY		11	0.246443	0.97363	0.463415	0.851584	1	2543	tags=91%, list=67%, signal=277%
WP_IL4_SIGNALING_PATHWAY	WP_IL4_SIGNALING_PATHWAY		12	0.238913	0.972541	0.478571	0.846735	1	790	tags=42%, list=21%, signal=53%
WP_IL1_SIGNALING_PATHWAY	WP_IL1_SIGNALING_PATHWAY		12	0.238068	0.965131	0.483478	0.855875	1	790	tags=42%, list=21%, signal=53%
WP_DNA_REPLICATION	WP_DNA_REPLICATION		5	0.355497	0.964893	0.513562	0.848946	1	2437	tags=100%, list=64%, signal=281%
WP_CILIARY_LANDSCAPE	WP_CILIARY_LANDSCAPE		24	0.173536	0.961704	0.484349	0.848912	1	872	tags=38%, list=23%, signal=48%
WP_RETINOBLASTOMA_GENE_IN_CANCER	WP_RETINOBLASTOMA_GENE_IN_CANCER		12	0.235734	0.953378	0.505068	0.860237	1	2598	tags=92%, list=69%, signal=292%
WP_DNA_IRDOUBLE_STRAND_BREAKS_DSBS_AND_CELLULAR_RESPONSE_VIA_ATM	WP_DNA_IRDOUBLE_STRAND_BREAKS_DSBS_AND_CELLULAR_RESPONSE_VIA_ATM		7	0.30054	0.952916	0.521073	0.854079	1	91	tags=29%, list=2%, signal=29%
WP_OSTEOBLAST_DIFFERENTIATION	WP_OSTEOBLAST_DIFFERENTIATION		18	0.190355	0.935987	0.524671	0.883746	1	853	tags=39%, list=23%, signal=50%
WP_PHOTODYNAMIC_THERAPYINDUCED_AP1_SURVIVAL_SIGNALING	WP_PHOTODYNAMIC_THERAPYINDUCED_AP1_SURVIVAL_SIGNALING		12	0.225441	0.932902	0.548501	0.883322	1	853	tags=42%, list=23%, signal=54%
WP_THERMOGENESIS	WP_THERMOGENESIS		18	0.191567	0.930639	0.555944	0.881164	1	853	tags=39%, list=23%, signal=50%
WP_NUCLEAR_RECEPTORS_METAPATHWAY	WP_NUCLEAR_RECEPTORS_METAPATHWAY		31	0.147808	0.927752	0.528682	0.880063	1	636	tags=29%, list=17%, signal=35%
WP_B_CELL_RECEPTOR_SIGNALING_PATHWAY	WP_B_CELL_RECEPTOR_SIGNALING_PATHWAY		13	0.221619	0.926057	0.515845	0.876672	1	1001	tags=46%, list=26%, signal=63%
WP_EXTRACELLULAR_VESICLEMEDIATED_SIGNALING_IN_RECIPIENT_CELLS	WP_EXTRACELLULAR_VESICLEMEDIATED_SIGNALING_IN_RECIPIENT_CELLS		8	0.275662	0.926034	0.524771	0.869624	1	1858	tags=75%, list=49%, signal=147%
WP_LEPTIN_SIGNALING_PATHWAY	WP_LEPTIN_SIGNALING_PATHWAY		13	0.214608	0.922325	0.531773	0.870726	1	2434	tags=85%, list=64%, signal=237%
WP_MIRNA_REGULATION_OF_PROSTATE_CANCER_SIGNALING_PATHWAYS	WP_MIRNA_REGULATION_OF_PROSTATE_CANCER_SIGNALING_PATHWAYS		7	0.289788	0.912048	0.550802	0.885042	1	1138	tags=57%, list=30%, signal=82%
WP_METABOLIC_REPROGRAMMING_IN_COLON_CANCER	WP_METABOLIC_REPROGRAMMING_IN_COLON_CANCER		7	0.280586	0.898752	0.571429	0.907369	1	695	tags=43%, list=18%, signal=52%
WP_NRF2ARE_REGULATION	WP_NRF2ARE_REGULATION		5	0.331547	0.898354	0.594286	0.901126	1	387	tags=40%, list=10%, signal=45%
WP_GENES_INVOLVED_IN_MALE_INFERTILITY	WP_GENES_INVOLVED_IN_MALE_INFERTILITY		10	0.242828	0.897158	0.565603	0.896748	1	704	tags=40%, list=19%, signal=49%
WP_OXYSTEROLS_DERIVED_FROM_CHOLESTEROL	WP_OXYSTEROLS_DERIVED_FROM_CHOLESTEROL		6	0.299446	0.895343	0.590133	0.893812	1	856	tags=50%, list=23%, signal=65%
WP_ADIPOGENESIS	WP_ADIPOGENESIS		20	0.17656	0.895103	0.559853	0.887507	1	775	tags=35%, list=21%, signal=44%
WP_HEMATOPOIETIC_STEM_CELL_DIFFERENTIATION	WP_HEMATOPOIETIC_STEM_CELL_DIFFERENTIATION		8	0.258534	0.894298	0.595978	0.88212	1	1937	tags=75%, list=51%, signal=153%
WP_PPAR_SIGNALING_PATHWAY	WP_PPAR_SIGNALING_PATHWAY		6	0.299152	0.892319	0.559792	0.879625	1	2650	tags=100%, list=70%, signal=334%
WP_GLYCEROPHOSPHOLIPID_BIOSYNTHETIC_PATHWAY	WP_GLYCEROPHOSPHOLIPID_BIOSYNTHETIC_PATHWAY		5	0.324652	0.884308	0.614525	0.889478	1	1872	tags=80%, list=50%, signal=158%
WP_WNT_SIGNALING_IN_KIDNEY_DISEASE	WP_WNT_SIGNALING_IN_KIDNEY_DISEASE		9	0.249058	0.883911	0.574545	0.883657	1	840	tags=44%, list=22%, signal=57%
WP_VITAMIN_D_RECEPTOR_PATHWAY	WP_VITAMIN_D_RECEPTOR_PATHWAY		23	0.158157	0.882214	0.581818	0.880623	1	2274	tags=74%, list=60%, signal=184%
WP_FATTY_ACID_BETA_OXIDATION	WP_FATTY_ACID_BETA_OXIDATION		6	0.299152	0.874097	0.618018	0.890498	1	2650	tags=100%, list=70%, signal=334%
WP_NETRINUNC5B_SIGNALING_PATHWAY	WP_NETRINUNC5B_SIGNALING_PATHWAY		8	0.263264	0.870369	0.626617	0.8914	1	1919	tags=75%, list=51%, signal=152%
WP_KIT_RECEPTOR_SIGNALING_PATHWAY	WP_KIT_RECEPTOR_SIGNALING_PATHWAY		11	0.224696	0.86796	0.625632	0.889867	1	299	tags=27%, list=8%, signal=30%
WP_ESTROGEN_SIGNALING_PATHWAY	WP_ESTROGEN_SIGNALING_PATHWAY		5	0.330482	0.867207	0.62782	0.884956	1	1858	tags=80%, list=49%, signal=157%
WP_REGULATORY_CIRCUITS_OF_THE_STAT3_SIGNALING_PATHWAY	WP_REGULATORY_CIRCUITS_OF_THE_STAT3_SIGNALING_PATHWAY		14	0.199592	0.864132	0.618629	0.88435	1	2774	tags=93%, list=73%, signal=348%
WP_WNT_SIGNALING	WP_WNT_SIGNALING		18	0.175336	0.858183	0.61039	0.889926	1	708	tags=33%, list=19%, signal=41%
WP_HAIR_FOLLICLE_DEVELOPMENT_CYTODIFFERENTIATION_PART_3_OF_3	WP_HAIR_FOLLICLE_DEVELOPMENT_CYTODIFFERENTIATION_PART_3_OF_3		8	0.251203	0.858045	0.628942	0.884045	1	1078	tags=50%, list=29%, signal=70%
WP_ANDROGEN_RECEPTOR_SIGNALING_PATHWAY	WP_ANDROGEN_RECEPTOR_SIGNALING_PATHWAY		13	0.199409	0.856891	0.614414	0.880089	1	790	tags=38%, list=21%, signal=48%
WP_MATRIX_METALLOPROTEINASES	WP_MATRIX_METALLOPROTEINASES		6	0.288818	0.850183	0.635496	0.886647	1	2689	tags=100%, list=71%, signal=346%
WP_22Q112_COPY_NUMBER_VARIATION_SYNDROME	WP_22Q112_COPY_NUMBER_VARIATION_SYNDROME		24	0.155643	0.850007	0.632582	0.880882	1	310	tags=21%, list=8%, signal=23%
WP_TRANSLATION_INHIBITORS_IN_CHRONICALLY_ACTIVATED_PDGFRA_CELLS	WP_TRANSLATION_INHIBITORS_IN_CHRONICALLY_ACTIVATED_PDGFRA_CELLS		8	0.253625	0.846185	0.654804	0.882384	1	141	tags=25%, list=4%, signal=26%
WP_EICOSANOID_METABOLISM_VIA_CYCLO_OXYGENASES_COX	WP_EICOSANOID_METABOLISM_VIA_CYCLO_OXYGENASES_COX		5	0.305695	0.845012	0.654784	0.878592	1	2625	tags=100%, list=69%, signal=327%
WP_NCRNAS_INVOLVED_IN_WNT_SIGNALING_IN_HEPATOCELLULAR_CARCINOMA	WP_NCRNAS_INVOLVED_IN_WNT_SIGNALING_IN_HEPATOCELLULAR_CARCINOMA		18	0.176586	0.837633	0.652921	0.88645	1	708	tags=33%, list=19%, signal=41%
WP_RANKLRANK_RECEPTOR_ACTIVATOR_OF_NFKB_LIGAND_SIGNALING_PATHWAY	WP_RANKLRANK_RECEPTOR_ACTIVATOR_OF_NFKB_LIGAND_SIGNALING_PATHWAY		13	0.200273	0.829215	0.666667	0.895868	1	790	tags=38%, list=21%, signal=48%
WP_MESODERMAL_COMMITMENT_PATHWAY	WP_MESODERMAL_COMMITMENT_PATHWAY		18	0.168997	0.827271	0.664013	0.893227	1	299	tags=22%, list=8%, signal=24%
WP_ARRHYTHMOGENIC_RIGHT_VENTRICULAR_CARDIOMYOPATHY	WP_ARRHYTHMOGENIC_RIGHT_VENTRICULAR_CARDIOMYOPATHY		9	0.231274	0.827066	0.680505	0.887648	1	1759	tags=67%, list=47%, signal=124%
WP_SPINAL_CORD_INJURY	WP_SPINAL_CORD_INJURY		16	0.179548	0.826286	0.693241	0.883137	1	129	tags=19%, list=3%, signal=19%
WP_ENDODERM_DIFFERENTIATION	WP_ENDODERM_DIFFERENTIATION		15	0.179857	0.825057	0.696459	0.879507	1	708	tags=33%, list=19%, signal=41%
WP_IL5_SIGNALING_PATHWAY	WP_IL5_SIGNALING_PATHWAY		8	0.244371	0.824636	0.676692	0.874523	1	2434	tags=88%, list=64%, signal=245%
WP_CARDIAC_HYPERTROPHIC_RESPONSE	WP_CARDIAC_HYPERTROPHIC_RESPONSE		9	0.234627	0.823475	0.692029	0.87115	1	514	tags=33%, list=14%, signal=38%
WP_GPCRS_CLASS_A_RHODOPSINLIKE	WP_GPCRS_CLASS_A_RHODOPSINLIKE		19	0.1661	0.81862	0.664463	0.874134	1	2609	tags=84%, list=69%, signal=270%
WP_PHYSIOLOGICAL_AND_PATHOLOGICAL_HYPERTROPHY_OF_THE_HEART	WP_PHYSIOLOGICAL_AND_PATHOLOGICAL_HYPERTROPHY_OF_THE_HEART		5	0.30217	0.815613	0.684803	0.874241	1	514	tags=40%, list=14%, signal=46%
WP_PHOTODYNAMIC_THERAPYINDUCED_HIF1_SURVIVAL_SIGNALING	WP_PHOTODYNAMIC_THERAPYINDUCED_HIF1_SURVIVAL_SIGNALING		6	0.277784	0.809096	0.721101	0.880003	1	343	tags=33%, list=9%, signal=37%
WP_GLYCEROLIPIDS_AND_GLYCEROPHOSPHOLIPIDS	WP_GLYCEROLIPIDS_AND_GLYCEROPHOSPHOLIPIDS		6	0.26868	0.807347	0.687616	0.877291	1	2765	tags=100%, list=73%, signal=372%
WP_CAMKK2_PATHWAY	WP_CAMKK2_PATHWAY		7	0.250404	0.800005	0.732639	0.883923	1	790	tags=43%, list=21%, signal=54%
WP_FERROPTOSIS	WP_FERROPTOSIS		8	0.236868	0.797799	0.705151	0.882246	1	172	tags=25%, list=5%, signal=26%
WP_COMPLEMENT_AND_COAGULATION_CASCADES	WP_COMPLEMENT_AND_COAGULATION_CASCADES		10	0.203037	0.786568	0.744485	0.895147	1	2673	tags=90%, list=71%, signal=307%
WP_LUNG_FIBROSIS	WP_LUNG_FIBROSIS		10	0.211141	0.784322	0.744792	0.893354	1	2983	tags=100%, list=79%, signal=473%
WP_APOPTOSISRELATED_NETWORK_DUE_TO_ALTERED_NOTCH3_IN_OVARIAN_CANCER	WP_APOPTOSISRELATED_NETWORK_DUE_TO_ALTERED_NOTCH3_IN_OVARIAN_CANCER		9	0.21653	0.783488	0.735922	0.889313	1	2543	tags=89%, list=67%, signal=271%
WP_FRAGILE_X_SYNDROME	WP_FRAGILE_X_SYNDROME		20	0.153302	0.778175	0.723842	0.892416	1	667	tags=30%, list=18%, signal=36%
WP_PI3KAKT_SIGNALING_PATHWAY	WP_PI3KAKT_SIGNALING_PATHWAY		39	0.11519	0.777471	0.724728	0.888173	1	2875	tags=87%, list=76%, signal=360%
WP_WNT_SIGNALING_PATHWAY_NETPATH	WP_WNT_SIGNALING_PATHWAY_NETPATH		11	0.19757	0.772309	0.73951	0.891091	1	2047	tags=73%, list=54%, signal=158%
WP_THYMIC_STROMAL_LYMPHOPOIETIN_TSLP_SIGNALING_PATHWAY	WP_THYMIC_STROMAL_LYMPHOPOIETIN_TSLP_SIGNALING_PATHWAY		7	0.244797	0.766648	0.770578	0.894827	1	790	tags=43%, list=21%, signal=54%
WP_TCELL_ANTIGEN_RECEPTOR_TCR_PATHWAY_DURING_STAPHYLOCOCCUS_AUREUS_INFECTION	WP_TCELL_ANTIGEN_RECEPTOR_TCR_PATHWAY_DURING_STAPHYLOCOCCUS_AUREUS_INFECTION		8	0.223151	0.752176	0.770979	0.911474	1	241	tags=25%, list=6%, signal=27%
WP_THE_HUMAN_IMMUNE_RESPONSE_TO_TUBERCULOSIS	WP_THE_HUMAN_IMMUNE_RESPONSE_TO_TUBERCULOSIS		5	0.267595	0.74405	0.7853	0.918141	1	639	tags=40%, list=17%, signal=48%
WP_EGFEGFR_SIGNALING_PATHWAY	WP_EGFEGFR_SIGNALING_PATHWAY		23	0.136933	0.739632	0.829146	0.918801	1	241	tags=17%, list=6%, signal=18%
WP_MAMMARY_GLAND_DEVELOPMENT_PATHWAY_PREGNANCY_AND_LACTATION_STAGE_3_OF_4	WP_MAMMARY_GLAND_DEVELOPMENT_PATHWAY_PREGNANCY_AND_LACTATION_STAGE_3_OF_4		5	0.270115	0.738396	0.799636	0.915274	1	625	tags=40%, list=17%, signal=48%
WP_TGFBETA_SIGNALING_PATHWAY	WP_TGFBETA_SIGNALING_PATHWAY		18	0.152354	0.737608	0.787415	0.911184	1	2816	tags=89%, list=74%, signal=347%
WP_PARKINSONS_DISEASE_PATHWAY	WP_PARKINSONS_DISEASE_PATHWAY		10	0.196378	0.736538	0.803249	0.907336	1	872	tags=40%, list=23%, signal=52%
WP_PATHWAYS_IN_CLEAR_CELL_RENAL_CELL_CARCINOMA	WP_PATHWAYS_IN_CLEAR_CELL_RENAL_CELL_CARCINOMA		10	0.196825	0.732325	0.802817	0.908134	1	2331	tags=80%, list=62%, signal=208%
WP_3Q29_COPY_NUMBER_VARIATION_SYNDROME	WP_3Q29_COPY_NUMBER_VARIATION_SYNDROME		15	0.162507	0.728056	0.818662	0.909083	1	241	tags=20%, list=6%, signal=21%
WP_IL17_SIGNALING_PATHWAY	WP_IL17_SIGNALING_PATHWAY		5	0.262252	0.722207	0.817029	0.91166	1	2789	tags=100%, list=74%, signal=381%
WP_CELL_MIGRATION_AND_INVASION_THROUGH_P75NTR	WP_CELL_MIGRATION_AND_INVASION_THROUGH_P75NTR		7	0.229233	0.714466	0.822262	0.917064	1	867	tags=43%, list=23%, signal=56%
WP_ARYL_HYDROCARBON_RECEPTOR_NETPATH	WP_ARYL_HYDROCARBON_RECEPTOR_NETPATH		5	0.261311	0.714247	0.808471	0.912256	1	2062	tags=80%, list=55%, signal=176%
WP_HIPPOMERLIN_SIGNALING_DYSREGULATION	WP_HIPPOMERLIN_SIGNALING_DYSREGULATION		13	0.173759	0.710224	0.83779	0.912622	1	1775	tags=62%, list=47%, signal=116%
WP_SLEEP_REGULATION	WP_SLEEP_REGULATION		5	0.257748	0.707442	0.841379	0.911144	1	2806	tags=100%, list=74%, signal=388%
WP_ALPHA_6_BETA_4_SIGNALING_PATHWAY	WP_ALPHA_6_BETA_4_SIGNALING_PATHWAY		7	0.224782	0.698245	0.829401	0.917454	1	1919	tags=71%, list=51%, signal=145%
WP_REGULATION_OF_TOLLLIKE_RECEPTOR_SIGNALING_PATHWAY	WP_REGULATION_OF_TOLLLIKE_RECEPTOR_SIGNALING_PATHWAY		29	0.113275	0.696319	0.833333	0.914914	1	853	tags=31%, list=23%, signal=40%
WP_PDGFRBETA_PATHWAY	WP_PDGFRBETA_PATHWAY		5	0.245195	0.684608	0.87027	0.924155	1	694	tags=40%, list=18%, signal=49%
WP_THE_INFLUENCE_OF_LAMINOPATHIES_ON_WNT_SIGNALING	WP_THE_INFLUENCE_OF_LAMINOPATHIES_ON_WNT_SIGNALING		5	0.243079	0.676851	0.856364	0.92814	1	708	tags=40%, list=19%, signal=49%
WP_ESC_PLURIPOTENCY_PATHWAYS	WP_ESC_PLURIPOTENCY_PATHWAYS		22	0.12791	0.671279	0.884176	0.92939	1	288	tags=18%, list=8%, signal=20%
WP_NEOVASCULARISATION_PROCESSES	WP_NEOVASCULARISATION_PROCESSES		10	0.179497	0.669802	0.891608	0.926095	1	2040	tags=70%, list=54%, signal=152%
WP_PROSTAGLANDIN_SYNTHESIS_AND_REGULATION	WP_PROSTAGLANDIN_SYNTHESIS_AND_REGULATION		7	0.208322	0.650554	0.882569	0.941929	1	2993	tags=100%, list=79%, signal=479%
WP_CYTOSOLIC_DNASENSING_PATHWAY	WP_CYTOSOLIC_DNASENSING_PATHWAY		9	0.181099	0.649679	0.89781	0.937822	1	1095	tags=44%, list=29%, signal=62%
WP_HOSTPATHOGEN_INTERACTION_OF_HUMAN_CORONA_VIRUSES_MAPK_SIGNALING	WP_HOSTPATHOGEN_INTERACTION_OF_HUMAN_CORONA_VIRUSES_MAPK_SIGNALING		11	0.163173	0.648127	0.909408	0.934606	1	3164	tags=100%, list=84%, signal=612%
WP_VITAMIN_A_AND_CAROTENOID_METABOLISM	WP_VITAMIN_A_AND_CAROTENOID_METABOLISM		5	0.227638	0.617924	0.906191	0.958032	1	775	tags=40%, list=21%, signal=50%
WP_NUCLEAR_RECEPTORS	WP_NUCLEAR_RECEPTORS		5	0.219484	0.607298	0.922222	0.961876	1	775	tags=40%, list=21%, signal=50%
WP_GPCRS_OTHER	WP_GPCRS_OTHER		7	0.183143	0.59145	0.939891	0.969059	1	3088	tags=100%, list=82%, signal=545%
WP_CORTICOTROPINRELEASING_HORMONE_SIGNALING_PATHWAY	WP_CORTICOTROPINRELEASING_HORMONE_SIGNALING_PATHWAY		17	0.118486	0.575295	0.956897	0.975135	1	2284	tags=71%, list=60%, signal=178%
WP_NUCLEOTIDEBINDING_OLIGOMERIZATION_DOMAIN_NOD_PATHWAY	WP_NUCLEOTIDEBINDING_OLIGOMERIZATION_DOMAIN_NOD_PATHWAY		5	0.206244	0.573028	0.94708	0.971738	1	790	tags=40%, list=21%, signal=51%
WP_GLUTATHIONE_METABOLISM	WP_GLUTATHIONE_METABOLISM		5	0.211074	0.572702	0.949477	0.966992	1	803	tags=40%, list=21%, signal=51%
WP_TRIACYLGLYCERIDE_SYNTHESIS	WP_TRIACYLGLYCERIDE_SYNTHESIS		7	0.163795	0.52408	0.973978	0.98769	1	3161	tags=100%, list=84%, signal=610%
WP_OXIDATION_BY_CYTOCHROME_P450	WP_OXIDATION_BY_CYTOCHROME_P450		6	0.179664	0.519688	0.985294	0.984403	1	2523	tags=83%, list=67%, signal=250%
WP_PEPTIDE_GPCRS	WP_PEPTIDE_GPCRS		10	0.133831	0.504833	0.985075	0.984604	1	330	tags=20%, list=9%, signal=22%
